# Supplementary material for: TMC-SNPdb: an Indian germline variant database derived from whole exome sequences
Source: Database (Oxford). 2016 Jul 9;2016:baw104. doi: 10.1093/database/baw104 (PMC4940432; doi:10.1093/database/baw104)
Supplement: Supplementary Data [file supp_baw104_suppl_data.zip]

Archive with 7 entries (7 files):
- Supplementary File 1.docx
- Supplementary Table 1.docx
- Supplementary Table 2.csv
- tmcsnpdb1.0.tar.gz
- Supplementary Fig 1.tif
- Supplementary Fig 2.jpg
- Supplementary Figure 3.tif
