# Supplementary material for: TMC-SNPdb: an Indian germline variant database derived from whole exome sequences
Source: Database (Oxford). 2016 Jul 9;2016:baw104. doi: 10.1093/database/baw104 (PMC4940432; doi:10.1093/database/baw104)
Supplement: Supplementary Data [file supp_baw104_suppl_data.zip › Supplementary Table 2.csv]

Chrom	Pos	REF	ALT	Number of samples
chr10	100016323	C	A	1
chr10	100022937	G	GCA	1
chr10	100152770	C	G	1
chr10	100167326	G	C	1
chr10	100167548	A	G	1
chr10	100174771	C	T	1
chr10	100190355	G	A	1
chr10	100193589	T	C	1
chr10	100250019	GACACACACACAC	GAC	1
chr10	100250019	GAC	G	1
chr10	100374934	C	G	1
chr10	1007355	T	G	1
chr10	1007491	G	A	1
chr10	100771184	G	A	1
chr10	100772962	T	A	1
chr10	100808123	G	GA	1
chr10	100995535	C	CATGA	1
chr10	100995756	CT	C	1
chr10	101120529	G	A	1
chr10	101124157	C	CT	1
chr10	101124197	T	A	1
chr10	101162514	G	T	1
chr10	101288716	T	C	1
chr10	101292643	CA	C	1
chr10	101292643	C	G	1
chr10	101292785	A	C	1
chr10	101295418	G	A	1
chr10	101370453	A	G	1
chr10	101372208	A	C	1
chr10	101372369	A	C	1
chr10	101420283	GCACA	GCA	1
chr10	101420283	GCA	G	4
chr10	101460556	C	T	1
chr10	101473728	CA	C	1
chr10	101489216	CAAAA	CA	1
chr10	101489216	CAAAA	CAAA	1
chr10	101489336	T	C	1
chr10	101489480	G	A	1
chr10	101503335	C	T	1
chr10	101507215	G	A	1
chr10	101552030	C	G	1
chr10	101554157	T	C	1
chr10	101554297	T	A	1
chr10	101560559	G	A	1
chr10	101569687	C	T	1
chr10	101571473	G	T	2
chr10	101574362	A	G	2
chr10	101574388	A	G	2
chr10	101577004	T	C	1
chr10	101577127	C	A	1
chr10	101577271	G	A	1
chr10	101590158	AGAGAACAGCTTTC	A	1
chr10	101591269	C	G	1
chr10	101595977	T	C	1
chr10	101605505	A	T	1
chr10	101643924	G	T	1
chr10	101644014	G	C	1
chr10	101645649	T	G	1
chr10	101654879	C	T	1
chr10	101667840	A	T	1
chr10	101729093	C	T	2
chr10	101731617	CT	C	2
chr10	101731617	C	CT	1
chr10	101731645	C	T	1
chr10	101816803	A	C	2
chr10	101835918	C	T	1
chr10	101874783	T	A	1
chr10	101874786	T	A	2
chr10	101902907	G	A	1
chr10	101909958	G	A	1
chr10	101912177	A	G	1
chr10	101914419	G	A	1
chr10	101959786	G	T	1
chr10	101992923	TA	T	8
chr10	101992923	T	TA	3
chr10	102008487	A	C	1
chr10	102021571	C	G	4
chr10	102027452	T	C	2
chr10	102048169	G	A	1
chr10	102048253	A	G	1
chr10	102052732	A	G	1
chr10	102052883	C	G	1
chr10	102054267	C	G	11
chr10	102056960	A	C	1
chr10	102056972	G	C	1
chr10	102057014	G	T	1
chr10	102057361	C	T	1
chr10	102057459	T	TTG	1
chr10	102089825	C	G	1
chr10	102116365	T	C	1
chr10	102257905	G	A	1
chr10	102265056	A	AAC	1
chr10	102265122	A	G	1
chr10	102265962	A	G	1
chr10	102268751	G	C	1
chr10	102288871	G	A	1
chr10	102288987	T	C	1
chr10	102289001	A	C	1
chr10	102289269	A	C	1
chr10	102295645	GT	G	1
chr10	102296390	G	T	1
chr10	102308162	T	C	2
chr10	102308744	GTGTT	G	1
chr10	102308815	G	C	1
chr10	102309510	CT	C	3
chr10	10233280	G	GTAGA	1
chr10	102505875	G	C	5
chr10	102509855	G	A	1
chr10	102539300	T	C	1
chr10	102566298	G	C	1
chr10	102587158	GC	G	1
chr10	102589366	G	T	1
chr10	102672594	A	G	1
chr10	102676582	C	T	2
chr10	102689057	T	C	1
chr10	102703953	T	TA	1
chr10	102709799	A	G	1
chr10	102722598	ATG	A	2
chr10	102724795	CT	C	1
chr10	102733202	C	G	1
chr10	102738090	G	A	1
chr10	102743918	A	C	1
chr10	102746835	G	A	1
chr10	102748730	C	T	1
chr10	102750566	ATG	A	1
chr10	102762750	C	T	1
chr10	102765424	G	A	1
chr10	102767193	C	T	1
chr10	102767632	A	C	2
chr10	102778657	G	T	1
chr10	102783886	G	T	1
chr10	102795471	A	G	1
chr10	102797252	A	G	1
chr10	102799489	G	C	1
chr10	102849924	GGT	G	1
chr10	102890966	A	C	1
chr10	102891194	C	T	1
chr10	103052785	C	T	1
chr10	103292541	G	GTGTA	1
chr10	103292554	T	C	3
chr10	103292570	T	C	1
chr10	103342312	G	A	1
chr10	103344399	T	C	1
chr10	103360970	T	C	1
chr10	103435996	A	C	2
chr10	1034537	G	T	1
chr10	103542582	C	T	1
chr10	103543121	T	A	2
chr10	103553783	C	T	1
chr10	103567665	G	GA	1
chr10	103567665	G	T	1
chr10	103717493	T	TAA	2
chr10	103734868	C	A	1
chr10	103734888	C	A	1
chr10	103751938	G	T	1
chr10	103771457	GA	G	1
chr10	103789332	T	C	1
chr10	103793181	C	T	1
chr10	103825293	G	A	1
chr10	103826480	C	T	1
chr10	1038339	C	CA	2
chr10	103843628	T	G	1
chr10	103869465	A	C	1
chr10	103899991	T	C	1
chr10	103907125	C	G	1
chr10	103909516	T	G	1
chr10	103916687	T	C	1
chr10	103917848	A	G	1
chr10	103918855	T	G	3
chr10	103922083	A	C	2
chr10	103922353	A	G	1
chr10	103922654	C	G	1
chr10	104000995	T	C	1
chr10	104018552	G	A	2
chr10	104018556	G	A	2
chr10	104019870	A	G	1
chr10	104120731	CAA	C	1
chr10	104120731	C	CA	1
chr10	104120751	T	A	1
chr10	104121797	C	T	1
chr10	104121809	T	TTTC	1
chr10	104126341	CTT	C	1
chr10	104126341	CT	C	1
chr10	104127033	T	C	1
chr10	104127119	G	C	4
chr10	104128526	C	T	1
chr10	104130020	G	A	1
chr10	104130101	T	G	1
chr10	104136872	C	T	1
chr10	104142350	G	C	1
chr10	104156592	T	A	1
chr10	104157206	T	G	2
chr10	104158421	T	C	1
chr10	104161831	A	C	1
chr10	104164441	C	A	1
chr10	104171734	A	C	1
chr10	104172030	A	T	1
chr10	104174058	C	G	1
chr10	104180008	C	T	1
chr10	104182733	G	T	1
chr10	104199623	TA	T	1
chr10	104229992	G	A	1
chr10	104243849	T	G	1
chr10	104268909	T	C	1
chr10	104332637	G	C	1
chr10	104364194	G	A	1
chr10	104377203	C	T	1
chr10	104378204	C	G	1
chr10	104378205	C	G	1
chr10	104378688	CGT	C	1
chr10	104390365	C	T	1
chr10	104414441	A	G	1
chr10	104414535	T	G	3
chr10	104414598	A	G	2
chr10	104416154	G	C	1
chr10	104445828	CT	C	1
chr10	104486410	C	T	1
chr10	104488124	C	T	1
chr10	104491664	C	A	1
chr10	104492060	T	G	1
chr10	104498806	C	T	1
chr10	1045000	G	C	1
chr10	104574249	GTT	G	2
chr10	104574249	GTT	GT	2
chr10	104576074	A	G	1
chr10	104620044	A	T	1
chr10	104622766	T	C	1
chr10	104623092	CA	C	1
chr10	104632904	C	T	1
chr10	104638229	T	C	1
chr10	104638584	C	T	1
chr10	104650559	C	T	1
chr10	104662294	G	A	1
chr10	104799462	T	C	1
chr10	104849434	C	A	1
chr10	104851106	CT	C	1
chr10	104866533	A	C	1
chr10	104934689	T	C	1
chr10	104952627	G	C	1
chr10	105007471	TA	T	1
chr10	105010828	CGAT	C	1
chr10	105037442	C	T	1
chr10	105039704	T	TC	1
chr10	105046940	C	G	1
chr10	105049756	A	C	1
chr10	105062851	A	G	1
chr10	105108810	CT	C	2
chr10	105119097	C	G	1
chr10	105139888	CT	C	1
chr10	105166485	C	A	1
chr10	105174922	A	AG	1
chr10	105184925	C	T	1
chr10	105194792	AC	A	1
chr10	105200237	CAGG	C	1
chr10	105201636	C	T	1
chr10	105202833	A	G	1
chr10	105203554	TGA	T	1
chr10	105205093	C	T	1
chr10	105205109	A	G	1
chr10	105215067	C	G	1
chr10	105215502	C	T	1
chr10	105232979	G	T	1
chr10	105354042	A	G	1
chr10	105355355	G	A	1
chr10	105356420	A	ACACTCTCT	1
chr10	105359026	T	TG	1
chr10	105362606	C	A	1
chr10	105362629	C	T	1
chr10	105363250	G	A	1
chr10	105363565	C	A	19
chr10	105386881	T	C	1
chr10	105441389	C	T	1
chr10	105527568	G	T	3
chr10	105549288	T	TAC	1
chr10	105659827	G	A	1
chr10	105670365	T	G	1
chr10	105752715	AT	A	1
chr10	105765607	AAAAC	A	1
chr10	105786018	A	G	1
chr10	105792978	G	A	1
chr10	105796156	G	C	1
chr10	105797989	TACACACAC	T	1
chr10	105798011	C	T	3
chr10	105799524	CCA	C	6
chr10	105799550	ACACG	A	5
chr10	105799560	G	A	1
chr10	105799686	C	G	1
chr10	105800299	A	G	3
chr10	105800344	ATGGATGGATGGATAGG	A	2
chr10	105800352	ATGGATAGG	A	2
chr10	105800775	A	G	1
chr10	105810666	G	A	1
chr10	105814012	T	C	1
chr10	105815202	T	TCA	5
chr10	105815202	T	TCACA	1
chr10	105815202	T	TCACACA	1
chr10	105815202	T	TCTCACA	3
chr10	105815202	T	TCTCACACA	9
chr10	105815202	T	TCTCACACACA	2
chr10	105815202	T	TCTCACACACACA	2
chr10	105823477	A	C	1
chr10	105836289	TC	T	1
chr10	105840252	A	T	1
chr10	105881930	C	T	1
chr10	105882591	A	G	1
chr10	105883796	G	A	1
chr10	105927516	A	T	1
chr10	105927606	T	C	1
chr10	105928669	T	C	1
chr10	105928688	G	T	2
chr10	105932201	C	A	1
chr10	105938913	CAGAG	CAG	2
chr10	105956826	T	C	2
chr10	105965845	C	T	1
chr10	105978105	CAAAAAAAAAA	C	1
chr10	105990391	G	A	1
chr10	105990647	CT	C	1
chr10	105990647	C	CT	1
chr10	106014849	C	T	1
chr10	106027257	AT	A	1
chr10	106035053	C	T	1
chr10	106039365	T	C	1
chr10	106057461	T	C	1
chr10	106113816	T	C	1
chr10	106118167	T	C	1
chr10	1061519	G	A	1
chr10	1061533	C	T	1
chr10	1061536	G	A	1
chr10	1061537	G	C	1
chr10	106160339	T	G	1
chr10	1064363	GA	G	9
chr10	1064363	G	GA	1
chr10	1064745	CA	C	5
chr10	106737062	G	C	1
chr10	106865122	G	C	1
chr10	106927056	G	A	1
chr10	106974123	AAC	A	1
chr10	107022347	G	C	1
chr10	107273828	G	A	1
chr10	107453638	GT	G	1
chr10	107726907	CACACATACACACACAT	C	1
chr10	1086166	AT	A	1
chr10	1087454	T	TA	1
chr10	1089915	A	T	1
chr10	1089954	C	T	1
chr10	10925890	TCTC	T	1
chr10	1092876	A	C	2
chr10	11047218	GGAGAGAGA	G	1
chr10	11047218	GGAGA	G	2
chr10	11047250	A	G	1
chr10	11047260	A	G	1
chr10	11047307	C	A	1
chr10	110635286	CA	C	1
chr10	110845155	A	T	1
chr10	111629690	A	T	1
chr10	111630518	G	A	1
chr10	111674717	G	C	1
chr10	111674805	C	T	1
chr10	111683289	G	A	1
chr10	111707135	G	T	1
chr10	111877213	G	A	1
chr10	111877351	G	A	1
chr10	111893070	C	T	1
chr10	111893675	A	G	1
chr10	111894088	CAA	CA	7
chr10	111894346	A	G	1
chr10	111894856	A	G	1
chr10	111987781	T	C	1
chr10	112004562	C	CT	2
chr10	112044559	CT	C	1
chr10	112045286	AT	A	1
chr10	112053292	T	G	1
chr10	112063330	C	T	1
chr10	112210758	GA	G	3
chr10	112211000	TA	T	1
chr10	112270003	A	C	1
chr10	112290216	C	A	1
chr10	112327601	G	C	1
chr10	112327612	C	T	1
chr10	112334976	A	G	1
chr10	112340912	T	A	1
chr10	112341552	G	T	1
chr10	112342295	TATG	T	1
chr10	112342653	TG	T	1
chr10	112360320	T	G	1
chr10	112362071	G	C	2
chr10	112524660	C	A	1
chr10	112527097	G	A	1
chr10	112538699	C	A	1
chr10	112541362	A	T	1
chr10	112630668	A	G	1
chr10	112650335	C	T	1
chr10	112657916	GTT	G	3
chr10	112660111	T	C	1
chr10	112667294	G	A	1
chr10	112667441	G	C	1
chr10	112696347	C	CTTTTTTTTTT	1
chr10	112697017	CT	C	2
chr10	112697017	C	CT	6
chr10	112697017	C	CTT	1
chr10	112697045	T	C	1
chr10	112767440	T	C	2
chr10	112773063	GT	G	2
chr10	112773063	G	GT	1
chr10	112837868	C	T	1
chr10	112840683	CA	C	1
chr10	11291239	G	C	2
chr10	11299911	G	C	1
chr10	11361060	A	C	1
chr10	11361654	C	T	1
chr10	11374609	C	G	1
chr10	11374610	T	C	1
chr10	11374612	C	G	10
chr10	11374613	C	G	4
chr10	11374614	A	C	3
chr10	11374615	G	C	3
chr10	11375117	C	T	1
chr10	11375964	GTTGA	GTTGATTGA	1
chr10	11375985	TAGAA	T	1
chr10	113910048	C	T	1
chr10	113910151	C	G	1
chr10	113915658	G	C	1
chr10	113917137	T	C	1
chr10	113919598	C	T	20
chr10	113928221	G	C	1
chr10	113928804	C	A	1
chr10	113935346	C	G	1
chr10	114053407	C	G	8
chr10	114053872	G	A	1
chr10	114136351	C	A	1
chr10	114168056	CA	C	10
chr10	114168056	CA	CAA	1
chr10	114185353	TA	T	4
chr10	114186433	T	A	2
chr10	114298028	A	C	1
chr10	114574890	T	TCGCG	1
chr10	114574898	GCA	G	1
chr10	114574898	GCA	GCACACA	1
chr10	114574898	G	GCACA	1
chr10	114574898	G	GCGCA	1
chr10	114574898	G	GCGCACACA	1
chr10	114574898	G	GCGCACACACA	1
chr10	114724469	A	AGAT	1
chr10	114813470	C	T	1
chr10	114903859	CTGTGTGTG	C	2
chr10	114903859	CTGTGTGTG	CTG	1
chr10	114903859	CTGTGTG	C	1
chr10	114903873	G	A	6
chr10	114910679	C	A	2
chr10	114911916	C	G	1
chr10	11502623	CAT	C	1
chr10	11502653	T	TAA	1
chr10	11503443	T	C	1
chr10	11504485	G	C	1
chr10	115334011	GA	G	1
chr10	115334024	TCTGTC	T	1
chr10	115334110	A	G	2
chr10	115335835	C	T	1
chr10	115336823	C	G	4
chr10	115341798	G	A	1
chr10	115350604	G	A	1
chr10	115370141	G	A	2
chr10	115371961	G	C	1
chr10	115373988	T	C	1
chr10	115375380	A	C	1
chr10	115380483	GA	G	1
chr10	115380483	G	A	3
chr10	115381832	C	T	1
chr10	115384516	G	T	1
chr10	115389303	A	G	1
chr10	115406792	G	T	1
chr10	115409703	C	G	15
chr10	115417260	C	A	1
chr10	115438781	CGTGTGT	C	1
chr10	115481666	AT	A	1
chr10	115485427	A	T	6
chr10	115485745	G	A	1
chr10	115529694	C	G	1
chr10	115534604	C	A	1
chr10	115535600	C	G	1
chr10	115535737	G	C	5
chr10	115535738	G	C	2
chr10	115541034	A	G	1
chr10	115541048	A	C	3
chr10	115541077	C	A	2
chr10	115541081	A	C	1
chr10	115541092	A	C	6
chr10	115541107	A	C	3
chr10	115541113	C	T	1
chr10	115541493	C	A	1
chr10	115542288	T	C	2
chr10	115542993	CA	C	2
chr10	115605742	G	A	1
chr10	115609362	T	C	1
chr10	115609916	C	A	1
chr10	115612554	A	G	1
chr10	115612715	A	C	1
chr10	115612983	A	G	1
chr10	115636455	A	T	1
chr10	115639250	C	T	1
chr10	115662026	G	A	1
chr10	115668418	C	T	1
chr10	115673606	G	T	2
chr10	11574368	A	G	1
chr10	115803698	GGCGGCA	G	1
chr10	115805544	C	T	9
chr10	115805553	C	T	5
chr10	115805556	C	T	8
chr10	115884072	A	AAATAG	1
chr10	115904252	G	A	1
chr10	115904365	G	A	1
chr10	115922894	A	G	1
chr10	115961252	G	A	1
chr10	115962096	C	T	1
chr10	115962727	T	C	1
chr10	115970608	T	C	1
chr10	115974019	A	C	1
chr10	115991856	A	C	1
chr10	116005827	C	T	1
chr10	116006527	C	T	1
chr10	116013392	T	C	1
chr10	116044688	A	G	1
chr10	116051072	T	C	1
chr10	116059855	C	T	1
chr10	116061223	G	A	1
chr10	116067793	G	C	1
chr10	116073904	C	A	1
chr10	116083033	C	T	1
chr10	116194039	A	AACACAC	1
chr10	116203911	GA	GAA	1
chr10	116225571	G	A	1
chr10	116228180	C	A	37
chr10	116228181	C	T	34
chr10	116233698	C	T	1
chr10	116247799	A	G	1
chr10	116330902	G	C	1
chr10	116373564	C	T	1
chr10	116391732	G	C	1
chr10	116450291	G	A	2
chr10	116596070	T	C	1
chr10	116603887	T	TA	1
chr10	116605738	TA	T	1
chr10	116697980	C	T	1
chr10	116719468	T	C	1
chr10	116853199	C	G	1
chr10	1170185	G	A	1
chr10	117024546	G	A	1
chr10	117024616	G	C	1
chr10	117093612	G	C	1
chr10	117093727	T	G	1
chr10	117226816	G	C	1
chr10	117278868	C	A	1
chr10	117704087	A	G	1
chr10	117706258	T	A	1
chr10	117706443	G	C	1
chr10	1177623	GGT	GGTGTGT	1
chr10	1177623	G	GGTGT	1
chr10	117817245	G	GT	1
chr10	117820757	TA	T	1
chr10	117825020	C	T	1
chr10	117825196	A	G	1
chr10	117856099	G	A	1
chr10	11797322	CAAA	C	7
chr10	11797322	CAAA	CA	1
chr10	11797350	G	A	1
chr10	118033206	T	A	1
chr10	118138961	A	G	1
chr10	118168909	G	A	1
chr10	118199241	A	G	1
chr10	118199398	C	T	1
chr10	118204039	A	AT	1
chr10	118236451	A	G	1
chr10	118305603	A	T	1
chr10	118307835	T	C	1
chr10	118310807	A	G	1
chr10	118319788	TACACACACACAC	T	1
chr10	118319788	TACACACACACAC	TACACACACAC	1
chr10	118327257	T	G	1
chr10	118342527	C	T	1
chr10	11834995	CAAG	C	1
chr10	11834999	C	G	1
chr10	118354439	A	C	1
chr10	118385587	G	T	1
chr10	118386309	A	G	1
chr10	118390848	A	G	1
chr10	118424119	A	C	1
chr10	118431107	A	G	1
chr10	118432584	A	G	1
chr10	118435763	A	C	1
chr10	118440736	A	C	1
chr10	118458232	C	T	2
chr10	118466662	GCGCACACA	G	2
chr10	118466662	GCGCACA	GCA	1
chr10	118466662	GCGCA	G	6
chr10	118466761	G	A	1
chr10	118510677	G	A	1
chr10	118618714	C	T	1
chr10	118620732	TAAAA	T	1
chr10	118626136	G	A	2
chr10	118628371	C	CAGT	1
chr10	118638852	G	T	1
chr10	118641281	TCAC	T	1
chr10	118641894	G	A	1
chr10	118641909	TAA	T	2
chr10	118644500	T	C	1
chr10	118667188	C	T	1
chr10	118708421	A	G	1
chr10	118713617	C	T	1
chr10	118783445	A	C	1
chr10	118889158	G	GGTGT	3
chr10	118890016	C	CT	1
chr10	118891992	GA	G	2
chr10	118897589	C	A	1
chr10	118897596	G	A	1
chr10	118897614	A	G	1
chr10	118960896	C	G	1
chr10	118969018	C	A	1
chr10	119014992	A	G	1
chr10	119036774	CTGAGA	C	2
chr10	11908384	C	T	1
chr10	11912268	G	T	1
chr10	11927589	A	G	2
chr10	119302341	C	CTT	1
chr10	119302449	G	A	3
chr10	119302459	G	A	3
chr10	119302469	GA	G	1
chr10	119302469	G	A	1
chr10	119304580	A	C	1
chr10	119305095	C	G	1
chr10	119308059	AAGAG	AAG	1
chr10	11962343	C	CA	1
chr10	11963260	A	G	1
chr10	1196381	GCA	G	1
chr10	11970889	C	T	1
chr10	119766677	TA	T	1
chr10	119766677	T	TA	2
chr10	119809197	TGATAGATA	T	1
chr10	119809197	T	TGATA	1
chr10	11984981	C	A	1
chr10	119941206	A	G	1
chr10	120042512	CA	C	1
chr10	120042531	T	C	1
chr10	120068394	GA	G	2
chr10	120070000	CA	C	1
chr10	120081231	C	A	2
chr10	12009545	GT	G	1
chr10	120257681	A	C	1
chr10	120350708	C	T	1
chr10	120353964	G	A	1
chr10	120403466	T	C	1
chr10	120403506	A	G	1
chr10	120403590	T	G	1
chr10	120403631	A	G	1
chr10	120403647	G	A	1
chr10	120446063	C	G	4
chr10	120460751	CA	C	1
chr10	120467213	C	CA	1
chr10	1205627	C	T	1
chr10	1205692	C	A	2
chr10	12068645	CT	C	3
chr10	120692337	A	G	1
chr10	120692340	G	A	1
chr10	120692363	T	C	1
chr10	120765604	C	G	2
chr10	120789830	G	GCCA	1
chr10	120793384	TAAAA	TAAA	3
chr10	120796563	T	A	1
chr10	120796572	TCC	T	2
chr10	120796572	TCC	TC	2
chr10	120801741	C	A	1
chr10	120801756	G	C	1
chr10	120801771	C	A	1
chr10	120809169	C	T	1
chr10	120817422	A	G	2
chr10	120819788	G	T	1
chr10	120840145	G	A	1
chr10	1208761	G	A	1
chr10	120883117	CTTT	C	1
chr10	120883117	CTT	C	4
chr10	120883117	CTT	CT	2
chr10	120896979	T	G	1
chr10	120905940	CGTGTGT	C	1
chr10	120905940	CGTGTGT	CGT	1
chr10	120905970	T	C	1
chr10	120905972	T	TGC	3
chr10	120905973	G	A	1
chr10	120905974	C	T	2
chr10	120923552	CAA	C	1
chr10	120923780	C	CTTTT	1
chr10	120923780	C	T	1
chr10	120933134	A	AC	1
chr10	120933261	A	C	1
chr10	121051082	T	C	1
chr10	121051259	TTCATCCTCTTCC	T	1
chr10	121051474	C	CCTCTTT	1
chr10	121072445	G	A	3
chr10	121093351	T	G	1
chr10	12133410	C	CAA	1
chr10	121334153	A	G	1
chr10	121334247	T	C	1
chr10	121335174	G	A	3
chr10	121336676	C	T	1
chr10	121341344	C	T	1
chr10	12135922	C	A	1
chr10	121410867	A	T	1
chr10	121411101	G	T	1
chr10	121429719	T	G	1
chr10	121586958	G	A	1
chr10	121588391	G	C	1
chr10	121588628	TTAAAA	T	1
chr10	121596269	GTTTTTTTTTTTTTTTTTTTTTTTT	G	2
chr10	12160603	G	A	1
chr10	12160716	C	G	1
chr10	121652470	G	T	1
chr10	121671451	A	G	1
chr10	121689302	T	C	1
chr10	121692581	G	C	1
chr10	121829599	G	C	3
chr10	122114168	T	A	3
chr10	122114299	C	T	2
chr10	12215870	CTT	CT	1
chr10	12221214	T	G	1
chr10	122263169	G	A	1
chr10	122263351	G	A	2
chr10	122273478	G	C	1
chr10	122340190	C	CAA	1
chr10	122340190	C	CACAA	1
chr10	122340190	C	CACACAA	1
chr10	122358316	CAA	C	1
chr10	122619466	TACAC	TAC	4
chr10	122624931	A	G	1
chr10	122649423	C	T	1
chr10	122666528	T	G	2
chr10	1228548	G	C	1
chr10	122892681	T	C	1
chr10	122892745	A	G	1
chr10	12291693	C	T	1
chr10	123239580	A	T	2
chr10	123246958	T	C	1
chr10	123255944	C	T	1
chr10	123256329	C	CT	1
chr10	123314885	CTCAA	CTCAATCAA	1
chr10	123324113	T	A	1
chr10	123324727	A	G	1
chr10	123324914	C	A	1
chr10	123343273	CA	C	1
chr10	123343273	C	CAA	1
chr10	123503426	G	T	14
chr10	123549543	T	A	1
chr10	123600736	A	G	1
chr10	123724704	C	A	2
chr10	123792761	A	G	1
chr10	123969723	G	A	1
chr10	123972751	C	T	1
chr10	123976144	C	G	4
chr10	123997134	T	G	1
chr10	124013421	C	G	2
chr10	124013935	CT	C	2
chr10	124152590	C	T	1
chr10	124177367	T	C	1
chr10	124177505	T	C	1
chr10	124183689	T	TTC	1
chr10	124183692	T	C	1
chr10	124189041	TGTGTGTTTTA	T	1
chr10	124216410	A	T	1
chr10	124269555	C	A	1
chr10	124269664	G	A	1
chr10	124274032	T	C	1
chr10	124329672	T	A	1
chr10	124335704	C	A	1
chr10	124337204	C	G	1
chr10	124340253	T	C	3
chr10	124340301	T	C	6
chr10	124348334	C	A	1
chr10	124352306	GC	G	1
chr10	124353502	C	T	3
chr10	124357606	A	T	1
chr10	124359498	G	T	1
chr10	124362336	A	T	4
chr10	124376576	A	G	1
chr10	124377650	A	G	2
chr10	124378201	G	C	2
chr10	124381032	C	T	1
chr10	124384219	T	C	1
chr10	124390007	G	A	1
chr10	124392705	AG	A	1
chr10	124396763	C	T	1
chr10	124396830	T	C	1
chr10	124403561	CGGCTGTGA	C	1
chr10	124403570	T	G	3
chr10	124403585	C	T	4
chr10	124403608	G	C	1
chr10	124403658	G	GGTTGTGCGGCTGTGTT	3
chr10	124403665	C	T	4
chr10	124436251	GC	G	1
chr10	124485355	C	T	1
chr10	124493335	C	T	1
chr10	124501171	G	A	1
chr10	124595874	GAA	GA	10
chr10	124600627	C	G	1
chr10	124605474	T	C	1
chr10	124605535	C	T	1
chr10	124609801	T	C	1
chr10	124639111	G	T	1
chr10	124654424	A	C	1
chr10	124654444	G	T	1
chr10	124691105	T	G	1
chr10	124697468	C	T	1
chr10	124711413	A	G	1
chr10	124712288	T	G	1
chr10	124742484	A	G	1
chr10	124751356	T	C	1
chr10	124768637	C	T	1
chr10	124812520	G	GT	2
chr10	124812586	C	G	1
chr10	124814586	A	G	1
chr10	124895792	G	A	1
chr10	124897663	C	CTT	1
chr10	124898748	C	T	1
chr10	124907773	T	C	1
chr10	124908151	T	G	1
chr10	124910161	GA	G	1
chr10	124910161	GA	GAA	1
chr10	124923748	T	A	1
chr10	124924483	T	G	1
chr10	124924484	CTT	CT	4
chr10	125014507	C	T	2
chr10	125014624	T	C	1
chr10	125448768	ATT	AT	3
chr10	125448768	ATT	ATTT	1
chr10	125450024	A	C	1
chr10	125506411	A	C	1
chr10	125514195	G	A	1
chr10	125521346	C	T	1
chr10	125539709	G	T	2
chr10	125695586	C	G	1
chr10	12571831	C	G	1
chr10	125751770	T	G	1
chr10	125780517	C	T	1
chr10	125804249	C	T	1
chr10	125804392	C	T	1
chr10	125805445	G	A	1
chr10	125805761	C	T	1
chr10	1258615	T	C	1
chr10	1258616	G	A	1
chr10	1258619	A	T	1
chr10	12595313	G	T	1
chr10	126085795	A	C	1
chr10	126092358	C	G	1
chr10	126100670	G	A	1
chr10	126100864	G	A	1
chr10	126138219	A	G	1
chr10	126176971	GTCTC	G	1
chr10	126187229	CTTTTTTTTTTTTT	C	1
chr10	126298886	T	C	1
chr10	126299069	T	C	1
chr10	126299073	C	T	1
chr10	126299117	A	C	4
chr10	126299195	A	C	1
chr10	126299268	A	G	1
chr10	126299300	A	C	1
chr10	126299367	G	A	1
chr10	126299387	CGGGTGAGGGTGA	C	1
chr10	126299387	C	T	2
chr10	126299393	A	T	1
chr10	126299426	CGGGTGAGGGTGA	C	1
chr10	126299426	CGGGTGAGGGTGA	CGGGTGA	1
chr10	126299450	C	T	4
chr10	126299454	T	C	9
chr10	126299459	CGGGTGA	C	1
chr10	126299471	A	C	2
chr10	126299483	C	T	3
chr10	126299486	A	G	1
chr10	126299487	T	C	3
chr10	126299492	CGGGCGA	C	2
chr10	126299529	T	C	1
chr10	126299538	G	A	1
chr10	126299564	AGGGTGTTAATGAAGC	A	1
chr10	126299564	A	C	4
chr10	126304170	C	G	1
chr10	126308417	A	AC	1
chr10	126308787	C	T	1
chr10	126312327	A	G	1
chr10	126313580	G	A	1
chr10	126507898	C	T	1
chr10	126519849	C	A	1
chr10	126523520	A	G	1
chr10	126523652	G	A	1
chr10	126555958	C	CA	1
chr10	126631402	A	G	1
chr10	126662254	T	C	1
chr10	126662443	C	A	1
chr10	12666994	TTCC	T	2
chr10	126670120	T	C	1
chr10	126674850	GCGCGCGCGCGCACACA	G	1
chr10	126674850	GCGCGCGCGCGCACA	G	10
chr10	126674850	GCGCGCGCGCGCACA	GCA	1
chr10	126674850	GCGCGCGCGCGCA	G	1
chr10	126674860	G	GCA	1
chr10	126677300	G	T	2
chr10	126677322	G	T	1
chr10	126677451	CTT	C	4
chr10	126677451	CTT	CT	3
chr10	126681309	A	C	1
chr10	126682001	T	C	1
chr10	126683173	A	G	1
chr10	126683225	C	A	1
chr10	126691429	T	C	1
chr10	126691925	C	T	1
chr10	126692194	C	CT	1
chr10	126714942	A	G	1
chr10	126824289	A	C	1
chr10	12708849	G	A	1
chr10	127265239	T	G	1
chr10	127356442	C	A	2
chr10	127356443	A	G	2
chr10	127356491	A	G	1
chr10	127356532	G	A	1
chr10	127414473	TA	T	1
chr10	127422866	G	T	1
chr10	127424178	C	T	1
chr10	127436029	A	G	1
chr10	127445315	T	C	1
chr10	127452569	T	C	1
chr10	127477745	G	A	1
chr10	127486251	T	G	2
chr10	127500971	C	T	1
chr10	127512090	C	A	1
chr10	127512171	G	C	2
chr10	127520178	T	A	1
chr10	127527554	C	G	8
chr10	127527894	G	T	1
chr10	127529239	G	A	1
chr10	127531389	CTT	C	1
chr10	1275607	T	C	1
chr10	127575614	C	A	1
chr10	127584389	G	GCAAAGCCGGT	1
chr10	127584431	A	C	7
chr10	127585034	G	T	1
chr10	127585263	C	A	1
chr10	127596151	GTGTGTGTGTGTGTA	G	1
chr10	127607936	G	T	5
chr10	127613301	A	C	1
chr10	127677281	G	A	1
chr10	127702881	GGTT	G	1
chr10	127702995	GCC	GC	4
chr10	127703895	G	A	1
chr10	127705604	A	G	1
chr10	127708516	G	A	1
chr10	127738180	A	G	1
chr10	127758304	T	C	1
chr10	127806611	C	G	1
chr10	127843735	C	A	1
chr10	127843858	T	C	1
chr10	127847021	C	T	1
chr10	127847022	G	A	2
chr10	128114682	T	A	1
chr10	128118533	C	T	1
chr10	128192792	C	T	1
chr10	128193449	A	G	1
chr10	1282193	T	C	1
chr10	1282220	G	C	3
chr10	12871050	T	G	1
chr10	12871731	CA	C	4
chr10	12872925	AACACACAC	A	1
chr10	12872925	AAC	A	2
chr10	12872963	C	CACACACACAA	1
chr10	12872963	C	CACACACACACAA	1
chr10	128797664	A	C	2
chr10	128815006	C	A	1
chr10	128821685	G	C	1
chr10	128836112	CTT	CT	1
chr10	128864660	G	GC	1
chr10	128934742	C	CA	1
chr10	128934843	T	C	1
chr10	128952230	G	C	1
chr10	128952235	CT	C	2
chr10	129059538	T	C	1
chr10	129142078	C	G	1
chr10	129178435	A	G	1
chr10	129245690	G	A	1
chr10	129250569	AAC	A	1
chr10	129250592	AT	A	2
chr10	12931036	G	GGACAGACAGACA	1
chr10	129347603	C	T	1
chr10	12939093	TGG	TG	6
chr10	129538103	T	TCACACC	1
chr10	129538115	TCACACC	T	1
chr10	129538618	C	T	1
chr10	129538780	T	TG	2
chr10	129595616	G	A	1
chr10	129595619	T	C	1
chr10	129595638	A	C	1
chr10	129595724	T	A	2
chr10	129681965	A	C	1
chr10	129691146	T	C	1
chr10	129869198	T	G	1
chr10	129875958	C	T	1
chr10	129882405	GAA	G	1
chr10	129902145	TTTC	T	1
chr10	129905811	G	A	1
chr10	129907369	G	A	1
chr10	129910678	G	A	1
chr10	129911619	G	C	1
chr10	130262734	C	T	1
chr10	130262736	C	A	2
chr10	130262853	C	T	1
chr10	131247714	GGAAGGAGTGAGT	G	1
chr10	1313317	G	A	1
chr10	131348500	G	A	1
chr10	13158231	T	C	1
chr10	13158382	G	A	1
chr10	131635271	T	G	1
chr10	131635272	A	G	2
chr10	131639306	T	C	2
chr10	131905492	T	C	1
chr10	131905579	A	G	1
chr10	131905596	C	T	1
chr10	131905600	C	A	1
chr10	131905858	T	C	1
chr10	131930525	T	G	1
chr10	13199654	T	TG	1
chr10	13199661	T	G	2
chr10	132215139	T	C	1
chr10	132215140	G	T	1
chr10	132215142	T	C	1
chr10	132533640	C	G	1
chr10	132533662	T	G	3
chr10	132588861	CAT	C	1
chr10	13275755	G	A	1
chr10	13275840	G	A	1
chr10	132945004	A	T	1
chr10	132945021	A	T	1
chr10	132975077	A	G	3
chr10	132975262	CACAG	C	1
chr10	133044602	G	A	1
chr10	133087814	C	T	1
chr10	133087855	A	G	2
chr10	133087856	A	G	2
chr10	133087861	A	T	2
chr10	133087876	C	T	2
chr10	133088351	C	T	3
chr10	133088430	T	A	2
chr10	13320111	GT	GTT	1
chr10	133228479	G	A	1
chr10	13336541	T	C	1
chr10	13340295	G	C	1
chr10	133448194	T	C	1
chr10	133448197	G	A	1
chr10	133578411	T	TACAC	1
chr10	133579226	CCTG	C	1
chr10	133579255	A	T	2
chr10	133639992	G	C	2
chr10	133640482	C	T	2
chr10	133656095	A	G	1
chr10	133656097	A	AC	1
chr10	133656224	A	C	1
chr10	133656627	T	C	1
chr10	133674382	GGGCCGGAGAT	G	1
chr10	133674477	ACAGAGGGCCG	A	1
chr10	133674516	C	A	1
chr10	133674518	C	A	1
chr10	133674586	T	A	5
chr10	133674591	A	T	4
chr10	133674597	G	GGAGAGGGCCA	1
chr10	133674606	C	T	2
chr10	133748049	G	A	1
chr10	133759163	C	T	1
chr10	133761252	T	C	1
chr10	133769341	C	T	1
chr10	133771349	A	C	1
chr10	133771687	G	A	1
chr10	133771691	T	G	2
chr10	133771696	G	A	4
chr10	133772174	A	G	1
chr10	133787194	A	G	1
chr10	13380903	T	A	1
chr10	133817547	C	T	1
chr10	133856441	A	AAAAT	1
chr10	133918254	A	C	2
chr10	133948363	G	A	1
chr10	133949414	C	T	1
chr10	133950898	C	T	1
chr10	133951806	C	T	1
chr10	133954118	A	C	1
chr10	133954119	G	T	1
chr10	133955671	C	A	1
chr10	133981361	C	CCTCTCGG	6
chr10	133981714	C	T	2
chr10	133994262	T	C	4
chr10	133996255	A	G	1
chr10	134010626	C	T	1
chr10	134012508	G	C	14
chr10	134017369	G	A	1
chr10	134018480	C	T	1
chr10	134018556	T	C	1
chr10	134018686	T	C	1
chr10	134023071	G	A	1
chr10	134038664	C	T	1
chr10	134041385	G	A	1
chr10	134059312	T	C	2
chr10	134065193	G	A	3
chr10	134082374	C	T	2
chr10	134082387	A	G	2
chr10	134082454	T	C	1
chr10	134107154	A	AG	1
chr10	134144053	C	A	1
chr10	134145132	G	A	1
chr10	134146818	CT	CTT	1
chr10	134146818	C	CTTT	1
chr10	134161582	C	T	1
chr10	134165681	T	C	1
chr10	134172083	C	T	2
chr10	134172087	G	C	2
chr10	134172464	T	C	2
chr10	134172519	C	T	1
chr10	134172597	A	G	1
chr10	134177846	A	C	2
chr10	134178064	T	C	1
chr10	134191899	AT	A	2
chr10	134192609	G	C	1
chr10	134192741	C	G	1
chr10	134206134	A	G	1
chr10	134206135	C	T	1
chr10	134219611	C	T	1
chr10	134230376	C	G	1
chr10	134237209	GTGTGTGGC	G	5
chr10	134237242	T	G	1
chr10	134237243	G	C	1
chr10	134237247	GGC	G	1
chr10	134237248	G	T	2
chr10	134237249	C	G	2
chr10	134261580	GCT	G	1
chr10	134261677	G	A	1
chr10	134261885	G	C	1
chr10	134281996	T	G	1
chr10	134328170	ATG	A	1
chr10	134410427	GCGCATGTGCA	G	1
chr10	134463757	C	T	1
chr10	134463786	C	T	1
chr10	134521762	G	A	1
chr10	134521936	G	A	1
chr10	134521983	A	C	7
chr10	134521998	A	C	12
chr10	134563216	A	T	1
chr10	134565396	G	C	3
chr10	134585915	C	T	1
chr10	134595737	A	G	1
chr10	134595739	T	C	1
chr10	134595754	GTT	G	1
chr10	134598882	A	G	1
chr10	134613022	A	T	1
chr10	134626464	G	A	1
chr10	134628238	G	A	1
chr10	134639556	G	A	4
chr10	134639708	G	A	2
chr10	134639716	G	A	2
chr10	134639742	A	G	4
chr10	134639745	C	T	3
chr10	134639976	T	A	1
chr10	134639982	A	G	2
chr10	134640006	C	T	1
chr10	134640021	A	G	2
chr10	134640032	G	A	1
chr10	134671251	G	A	1
chr10	134672822	C	A	1
chr10	134674132	G	T	1
chr10	134674138	A	T	4
chr10	134677884	T	C	2
chr10	134678380	C	G	1
chr10	134680968	G	C	1
chr10	134691536	G	T	1
chr10	134692919	C	T	1
chr10	134698505	T	A	1
chr10	134701924	T	G	1
chr10	134702199	T	G	4
chr10	134702257	T	G	1
chr10	134722049	C	T	1
chr10	134726094	TCTCTCTC	T	1
chr10	134726108	CCTCTCTCT	C	2
chr10	134726108	CCTCTCT	C	1
chr10	134726108	CCTCTCT	CCT	1
chr10	134726108	CCT	C	2
chr10	134726425	G	A	1
chr10	134729943	G	A	1
chr10	134732900	C	T	1
chr10	134738313	G	A	1
chr10	134738451	G	A	1
chr10	134743323	A	C	1
chr10	134745531	C	G	1
chr10	134745846	T	C	1
chr10	134745855	T	C	1
chr10	134750518	T	G	1
chr10	134756409	C	CTCAT	2
chr10	134756454	C	T	1
chr10	134756663	G	C	1
chr10	134759060	T	G	3
chr10	134760435	C	T	2
chr10	134837450	A	G	1
chr10	13484771	T	C	1
chr10	134855252	T	A	1
chr10	134855487	A	G	1
chr10	134855536	T	A	1
chr10	13487518	G	A	1
chr10	134906311	GA	G	1
chr10	134906339	G	A	3
chr10	134906343	G	GGGAA	2
chr10	134915747	G	A	1
chr10	134944202	AAC	A	1
chr10	134996442	A	G	3
chr10	134996444	G	A	3
chr10	134996583	C	T	1
chr10	135011733	G	A	1
chr10	135015111	G	A	1
chr10	135032463	T	C	1
chr10	135032479	A	T	1
chr10	135032488	T	G	4
chr10	135032514	T	G	1
chr10	135038115	G	A	1
chr10	135038855	C	T	1
chr10	135053521	T	G	1
chr10	135054020	A	ATATGTG	1
chr10	135054045	T	A	1
chr10	135054047	T	A	1
chr10	135083841	C	T	1
chr10	135084344	C	T	1
chr10	135086565	C	T	1
chr10	135093619	A	T	1
chr10	135094392	G	A	7
chr10	135095723	G	C	1
chr10	135095851	G	C	1
chr10	135097209	CG	C	6
chr10	135097212	A	T	14
chr10	135097582	G	A	1
chr10	135101846	A	C	1
chr10	135105775	CCCGTGTCCCT	C	1
chr10	135105788	G	A	9
chr10	135105797	A	G	2
chr10	135105804	C	T	6
chr10	135105850	C	G	1
chr10	135105881	C	T	3
chr10	135105965	C	CT	2
chr10	135116431	C	T	1
chr10	135123572	C	T	2
chr10	135125454	AC	A	1
chr10	135126371	T	C	1
chr10	135126756	A	C	1
chr10	135142480	C	T	1
chr10	135142685	G	T	1
chr10	135158465	C	T	1
chr10	135161058	G	A	1
chr10	135164767	A	C	3
chr10	135170180	C	T	2
chr10	135182626	G	A	1
chr10	135183665	A	G	1
chr10	135184137	C	T	2
chr10	135188918	A	G	1
chr10	135195136	C	T	1
chr10	135195309	CTGTTA	C	1
chr10	135209221	G	T	1
chr10	135209839	G	A	1
chr10	135229487	C	CG	4
chr10	135234854	A	G	1
chr10	135235006	C	T	1
chr10	135235404	C	CGG	1
chr10	135235404	C	CGGG	1
chr10	135270870	G	A	1
chr10	135271935	G	A	1
chr10	135278168	G	A	1
chr10	135289315	TG	T	2
chr10	135289318	G	A	1
chr10	135289402	G	A	1
chr10	135290501	G	C	1
chr10	135290580	C	G	1
chr10	135290620	C	G	1
chr10	135291495	G	C	1
chr10	135293525	G	C	4
chr10	135293644	C	T	1
chr10	135293845	G	C	2
chr10	135294284	C	A	1
chr10	135294364	C	A	1
chr10	135294484	C	A	2
chr10	135294604	C	A	3
chr10	135345665	G	A	1
chr10	135347135	C	T	1
chr10	135350720	G	A	1
chr10	135352190	G	A	1
chr10	135367542	C	CCTT	1
chr10	135368474	C	G	1
chr10	135369356	A	T	1
chr10	135370234	AG	A	1
chr10	135370316	C	T	1
chr10	135371208	T	C	1
chr10	135372735	T	C	1
chr10	135381751	C	A	1
chr10	13538928	CAA	C	2
chr10	13538928	CAA	CA	1
chr10	13541832	C	T	1
chr10	135437983	G	A	1
chr10	135439390	A	C	1
chr10	135439754	C	T	1
chr10	135440333	C	T	5
chr10	135440367	G	C	8
chr10	135441001	GC	G	1
chr10	135454856	C	T	6
chr10	135455413	C	T	13
chr10	135455464	G	A	4
chr10	135455502	G	A	11
chr10	135455519	C	T	3
chr10	135455651	C	T	2
chr10	135456301	A	G	1
chr10	135470817	G	A	1
chr10	135471831	C	T	4
chr10	135471853	G	A	3
chr10	135471976	T	A	2
chr10	135472024	G	A	1
chr10	135472028	G	C	1
chr10	135472057	G	C	18
chr10	135472081	T	A	4
chr10	135474168	C	G	2
chr10	135474384	C	A	2
chr10	135474394	T	C	2
chr10	135474407	A	G	2
chr10	135474414	G	T	2
chr10	135474436	C	G	2
chr10	135474442	G	C	2
chr10	135474450	A	T	3
chr10	135474470	G	A	1
chr10	135474480	T	A	3
chr10	135474492	A	C	3
chr10	135474500	A	G	3
chr10	135474508	G	C	2
chr10	135474518	C	A	2
chr10	135487643	C	T	1
chr10	135500457	C	A	1
chr10	135500716	A	G	1
chr10	135501024	C	A	1
chr10	135501072	G	T	1
chr10	135501081	C	T	1
chr10	135505490	G	A	1
chr10	135505543	G	C	2
chr10	135505807	T	A	1
chr10	135519431	A	G	1
chr10	13570569	GGCGGCAGCGGCGGCA	G	3
chr10	13570599	A	G	2
chr10	13633714	G	A	1
chr10	13633925	A	T	1
chr10	13633928	GT	G	8
chr10	13633928	G	GT	2
chr10	13647579	CA	C	1
chr10	13647579	CA	CAA	1
chr10	13647579	C	CAA	1
chr10	13652107	C	T	1
chr10	1369478	T	C	1
chr10	1369503	A	C	1
chr10	1370020	C	T	1
chr10	1370026	A	ATCT	1
chr10	1370041	G	A	1
chr10	13717049	C	T	1
chr10	13748896	T	G	1
chr10	13804519	G	A	1
chr10	13804702	C	T	1
chr10	14372306	GA	G	1
chr10	1439094	G	T	1
chr10	1439886	C	G	1
chr10	14610308	C	G	5
chr10	14610338	G	T	1
chr10	14816229	T	C	2
chr10	14884601	T	C	1
chr10	14890728	T	C	1
chr10	14896099	C	T	1
chr10	14896193	G	C	1
chr10	14909373	A	T	1
chr10	14909876	A	T	1
chr10	14913382	TTG	T	1
chr10	14913687	C	A	1
chr10	14940665	G	C	1
chr10	14941698	C	A	1
chr10	14961672	A	C	1
chr10	14961673	A	C	1
chr10	14968656	CA	C	1
chr10	14976326	C	CA	1
chr10	14976343	G	A	1
chr10	14978502	A	T	1
chr10	14995858	C	A	2
chr10	15014729	C	G	1
chr10	15029954	G	A	1
chr10	15050481	A	G	1
chr10	15106500	A	C	2
chr10	15107664	A	AC	1
chr10	15113702	A	G	2
chr10	15119482	G	A	1
chr10	15137478	C	T	1
chr10	15137910	A	T	1
chr10	15155056	C	G	1
chr10	15182975	G	A	1
chr10	15197402	C	T	1
chr10	15235777	T	C	1
chr10	15255932	G	A	1
chr10	15561492	G	A	1
chr10	15614413	A	G	1
chr10	15617487	C	A	1
chr10	15658465	T	C	1
chr10	1569150	A	G	1
chr10	15702823	A	T	2
chr10	15725962	A	G	1
chr10	15729997	G	C	1
chr10	15760831	C	T	1
chr10	15761466	T	A	1
chr10	1578115	G	A	1
chr10	1578116	T	C	1
chr10	15824094	TACTC	T	1
chr10	15828498	A	T	1
chr10	15880286	T	C	1
chr10	16113346	A	G	2
chr10	1634637	C	A	1
chr10	1634641	C	A	1
chr10	16486436	G	GT	1
chr10	16555724	TTC	T	1
chr10	16564014	AT	A	2
chr10	16737156	T	TG	2
chr10	16737158	G	GT	1
chr10	16737166	GA	G	2
chr10	16737166	GA	GAAA	1
chr10	16788290	C	T	1
chr10	16795071	G	A	1
chr10	16873129	T	G	1
chr10	16916707	G	A	1
chr10	16930319	T	C	1
chr10	16932490	G	A	1
chr10	16946206	A	T	1
chr10	16990299	G	A	1
chr10	17085789	C	T	1
chr10	17087902	C	T	1
chr10	17110577	G	GA	1
chr10	17126545	CCA	C	1
chr10	17157712	C	T	1
chr10	17168812	A	G	1
chr10	17188458	C	T	1
chr10	17191246	C	T	1
chr10	17204246	TAA	TA	1
chr10	17211446	T	C	1
chr10	17276817	C	CA	1
chr10	17276818	G	A	1
chr10	17277967	TA	T	1
chr10	17363363	A	C	1
chr10	17365228	G	GCGCACGCACA	2
chr10	17401586	C	T	1
chr10	1746526	T	G	1
chr10	17673427	C	T	1
chr10	17756498	A	G	1
chr10	17756602	T	C	1
chr10	17756869	C	T	1
chr10	1779336	C	G	1
chr10	17908490	G	A	1
chr10	17949528	A	G	2
chr10	17951300	AT	A	1
chr10	18122472	C	CA	1
chr10	18156172	C	G	2
chr10	18174380	A	T	1
chr10	18242009	G	A	1
chr10	18276505	G	C	1
chr10	18331556	G	A	1
chr10	18331659	C	G	1
chr10	18439778	A	T	1
chr10	18439808	T	TG	1
chr10	18439810	A	T	1
chr10	18439921	C	T	1
chr10	18807340	T	G	1
chr10	18828018	A	G	1
chr10	18828669	GTTTT	G	1
chr10	18828669	GTTT	G	13
chr10	18828669	GTTT	GT	1
chr10	18828669	GT	G	3
chr10	18828674	T	G	1
chr10	18828675	T	G	1
chr10	18828931	A	G	1
chr10	18829613	C	CTGGA	1
chr10	18874824	A	T	1
chr10	18875051	G	T	1
chr10	18903281	C	CAA	1
chr10	18940185	GT	GTT	2
chr10	18948543	C	T	1
chr10	18957421	G	C	1
chr10	19026932	G	A	1
chr10	19412234	A	ATGTGTG	1
chr10	19493210	GT	G	1
chr10	19616414	T	A	1
chr10	19616614	A	T	1
chr10	19637091	GA	G	1
chr10	19678255	A	G	1
chr10	19829903	T	C	1
chr10	19904870	ATT	AT	1
chr10	19913482	G	A	1
chr10	20072721	C	T	1
chr10	20105988	T	G	11
chr10	20453282	T	C	1
chr10	20507933	A	G	1
chr10	21070915	A	G	1
chr10	21098879	GA	G	2
chr10	21098879	G	GA	3
chr10	21102783	C	T	1
chr10	21129764	T	C	1
chr10	21147298	T	C	1
chr10	21157239	CTGTG	C	2
chr10	21157239	CTGTG	CTG	2
chr10	21157763	CAA	CA	1
chr10	21158615	C	A	1
chr10	21178870	A	G	1
chr10	21178938	T	C	1
chr10	21358825	T	A	1
chr10	21402219	T	TAAAAAA	1
chr10	21435149	C	G	1
chr10	21536939	TA	T	7
chr10	21536939	T	TAA	1
chr10	21536990	G	A	1
chr10	21683197	C	T	1
chr10	21803165	AG	A	1
chr10	21803421	TA	T	4
chr10	21803826	A	C	1
chr10	21803848	G	A	1
chr10	21803848	G	GA	3
chr10	21803954	A	G	1
chr10	21807070	C	T	1
chr10	21807469	G	GA	2
chr10	21807779	CTT	C	1
chr10	21845653	C	G	3
chr10	21845677	A	G	1
chr10	21845680	G	GT	1
chr10	21845969	T	C	1
chr10	21855265	CT	C	1
chr10	21875304	A	T	1
chr10	21901255	CTT	C	1
chr10	21914674	C	T	1
chr10	21940832	C	T	7
chr10	22006645	TTCCTCC	T	1
chr10	22022083	T	G	1
chr10	22023231	G	A	1
chr10	22094975	C	G	1
chr10	22209827	A	C	1
chr10	22218092	G	C	3
chr10	22492063	T	A	1
chr10	22514758	A	T	1
chr10	22569951	T	C	1
chr10	22600136	T	G	1
chr10	22615952	A	T	1
chr10	2277280	A	T	1
chr10	22828839	AGG	A	1
chr10	22828841	GGAGAGA	G	3
chr10	22828841	GGAGA	G	1
chr10	22828847	A	G	1
chr10	22828868	A	G	1
chr10	22829044	A	C	1
chr10	22880777	G	A	1
chr10	23002514	C	T	1
chr10	23233356	T	A	1
chr10	23248241	G	A	1
chr10	23250644	ATGT	A	1
chr10	23257288	A	C	1
chr10	23290793	A	T	1
chr10	23297238	T	A	1
chr10	23326642	A	C	1
chr10	23425816	A	G	1
chr10	23425833	T	C	2
chr10	23426092	C	A	1
chr10	23426175	G	A	2
chr10	23426216	G	A	2
chr10	23426257	G	T	3
chr10	23426278	G	C	3
chr10	23426296	G	A	3
chr10	23426558	G	A	2
chr10	23427134	A	C	1
chr10	23428550	G	A	1
chr10	23590066	T	C	1
chr10	23607063	T	A	4
chr10	23607075	C	A	1
chr10	23633741	A	C	5
chr10	23729265	C	T	1
chr10	23984147	G	T	1
chr10	2434690	G	C	1
chr10	24564656	C	A	1
chr10	24669871	C	T	1
chr10	24722217	A	G	1
chr10	24762720	A	C	1
chr10	24784014	TAA	TA	1
chr10	24784014	TAA	TAAAA	1
chr10	24808992	T	C	1
chr10	24825832	C	T	2
chr10	24832267	G	C	1
chr10	24832331	G	C	1
chr10	24833245	A	C	2
chr10	24834893	C	T	1
chr10	24835985	CT	CTT	1
chr10	24836642	A	G	1
chr10	24872407	A	G	1
chr10	24873892	G	T	1
chr10	24881068	T	A	1
chr10	24881084	G	A	1
chr10	24885624	CTG	C	1
chr10	24885874	C	T	1
chr10	24908640	A	G	1
chr10	24908972	G	A	1
chr10	24911689	T	C	1
chr10	24918835	T	A	1
chr10	24958895	G	C	1
chr10	24995339	CAAG	C	1
chr10	25144253	G	A	1
chr10	25225920	C	G	5
chr10	25273311	G	A	8
chr10	25273311	G	GAA	2
chr10	25304547	G	C	1
chr10	25304909	T	C	1
chr10	25314830	A	G	1
chr10	2563866	A	G	1
chr10	2564201	G	A	1
chr10	2564202	T	C	1
chr10	2564319	A	T	1
chr10	2564392	T	C	1
chr10	2564575	C	G	1
chr10	2564709	T	G	1
chr10	2564840	C	T	5
chr10	2565281	A	G	1
chr10	25701368	G	A	1
chr10	25878026	T	G	1
chr10	25886899	G	T	1
chr10	25887267	T	C	1
chr10	25888360	G	A	1
chr10	25890270	ATTTCT	A	1
chr10	25985609	ATC	A	1
chr10	26313049	A	T	1
chr10	26359101	C	T	1
chr10	26463046	T	C	1
chr10	26506429	G	A	1
chr10	26562580	G	C	1
chr10	26581321	G	A	1
chr10	26592405	G	A	2
chr10	26593446	G	A	1
chr10	267058	A	T	1
chr10	26781389	T	G	1
chr10	26789936	G	C	1
chr10	26802633	AT	ATT	2
chr10	26802633	AT	ATTT	1
chr10	26802633	A	ATT	2
chr10	26825151	GAA	G	1
chr10	26825151	G	T	2
chr10	26856366	C	T	1
chr10	26868429	C	T	1
chr10	26868502	T	A	1
chr10	26868519	T	C	1
chr10	26876838	A	C	2
chr10	26876848	A	C	2
chr10	26876853	T	A	2
chr10	26876862	G	T	2
chr10	26877037	A	G	6
chr10	26877058	A	G	2
chr10	26877071	A	G	1
chr10	26877073	G	C	1
chr10	26877110	A	G	4
chr10	26877132	C	G	4
chr10	26877138	C	A	4
chr10	26877140	G	A	4
chr10	26877144	T	C	1
chr10	26877146	T	G	4
chr10	26877158	G	A	3
chr10	26877165	T	C	1
chr10	26880266	G	A	2
chr10	26937506	C	T	3
chr10	26940934	T	C	1
chr10	26998490	CA	C	1
chr10	27029628	C	T	1
chr10	27035230	G	T	1
chr10	27035514	T	TA	1
chr10	27128592	A	AAT	1
chr10	27226711	C	T	3
chr10	27226756	A	T	1
chr10	27226772	C	G	1
chr10	27226780	AG	A	1
chr10	27226819	G	A	2
chr10	27226820	A	T	2
chr10	27233924	G	C	1
chr10	27235115	C	T	1
chr10	27235122	G	C	1
chr10	27235123	G	A	1
chr10	27235133	G	A	2
chr10	27235136	C	T	2
chr10	27235140	T	C	2
chr10	27235142	T	C	2
chr10	27235147	T	G	4
chr10	27235155	A	G	4
chr10	27235162	A	G	3
chr10	27235165	T	A	3
chr10	27235169	C	G	3
chr10	27235174	T	G	3
chr10	27235178	A	C	3
chr10	27235181	A	T	2
chr10	27235197	G	T	2
chr10	27235204	T	G	1
chr10	27235210	C	A	1
chr10	27235216	T	C	1
chr10	27235223	A	T	1
chr10	27235225	T	A	1
chr10	27235227	T	C	1
chr10	27235228	T	C	1
chr10	27235229	G	A	1
chr10	27235339	G	A	4
chr10	27235371	G	A	1
chr10	27235392	A	T	1
chr10	27235439	C	T	1
chr10	27235456	C	CCCTTGGG	1
chr10	27295913	TTA	T	1
chr10	27322048	A	T	1
chr10	27327095	C	T	1
chr10	27333121	T	TA	4
chr10	27382514	G	A	2
chr10	27400516	C	A	1
chr10	27403551	A	G	1
chr10	27443427	G	A	1
chr10	27449958	T	C	1
chr10	27453964	C	T	1
chr10	27454201	T	A	1
chr10	27459405	A	G	1
chr10	27470060	T	C	1
chr10	27534970	T	C	1
chr10	27537036	GTAACTT	G	1
chr10	27537253	C	T	1
chr10	27537968	G	A	1
chr10	27539392	T	A	1
chr10	27539426	A	G	1
chr10	27539428	T	C	1
chr10	27539430	T	G	2
chr10	27540590	C	T	1
chr10	27577720	T	C	1
chr10	27578378	GACTCACCAAA	G	1
chr10	27578389	A	G	1
chr10	27603011	T	G	1
chr10	27620394	C	G	9
chr10	27620404	C	G	8
chr10	27620405	A	T	7
chr10	27620407	C	T	9
chr10	27620409	G	C	2
chr10	27636578	T	TG	1
chr10	27636579	G	GA	1
chr10	27637095	C	CCTTT	1
chr10	27637143	T	A	2
chr10	27667071	C	T	1
chr10	27688172	G	T	1
chr10	27702432	G	T	1
chr10	27827972	C	A	1
chr10	27828365	C	T	1
chr10	27963454	GGTGCTTTCCAACA	G	1
chr10	28024171	T	C	1
chr10	28032287	C	T	1
chr10	28041919	T	C	3
chr10	28042201	C	T	1
chr10	28229652	C	G	1
chr10	28229663	C	T	1
chr10	282762	C	CT	1
chr10	28276411	C	CAG	1
chr10	28284174	C	T	2
chr10	28400233	CAAAT	C	1
chr10	28409728	A	C	1
chr10	28436475	C	T	1
chr10	28438908	T	C	1
chr10	28527279	T	C	21
chr10	28650915	AAAAC	A	1
chr10	28718680	C	A	1
chr10	28796384	C	T	1
chr10	28822130	G	C	1
chr10	28872480	G	T	2
chr10	28872481	CA	C	1
chr10	28879631	CT	C	2
chr10	28879673	C	T	1
chr10	28899835	TC	T	1
chr10	29069199	C	T	1
chr10	29162295	GTA	G	1
chr10	29162295	G	GTA	2
chr10	29169046	ATT	A	1
chr10	29169046	ATT	AT	1
chr10	29170222	A	G	1
chr10	29184666	TC	T	1
chr10	29188137	T	C	1
chr10	29578180	A	C	2
chr10	29746228	CA	CAA	1
chr10	29747089	A	G	1
chr10	29770484	C	T	1
chr10	29773612	G	A	1
chr10	29777673	G	C	1
chr10	29777695	T	C	1
chr10	29801798	G	A	10
chr10	29801900	G	A	2
chr10	29811303	C	T	1
chr10	29820851	C	T	1
chr10	29822220	G	A	1
chr10	29824979	C	T	1
chr10	29844268	CACACAT	C	1
chr10	29844326	A	T	1
chr10	29852145	C	G	1
chr10	29852161	G	A	1
chr10	299177	TAAAC	T	1
chr10	30089904	T	G	1
chr10	30305661	T	C	1
chr10	30306624	T	C	1
chr10	30315021	T	C	1
chr10	30316179	G	A	1
chr10	30317825	C	T	1
chr10	30318314	A	G	1
chr10	30318730	C	T	1
chr10	30336580	G	A	1
chr10	30638218	A	AAAC	1
chr10	30638288	G	A	4
chr10	30638291	G	A	1
chr10	30646267	TG	T	1
chr10	30648300	ACACACACACACACC	A	1
chr10	30656688	T	G	1
chr10	30656884	C	A	2
chr10	30657293	A	C	1
chr10	30657308	C	T	1
chr10	30658056	T	G	1
chr10	30658275	A	G	1
chr10	30662718	G	A	1
chr10	30669209	G	GAA	1
chr10	30669387	G	C	1
chr10	30736970	C	T	1
chr10	30806189	CTT	C	2
chr10	30900631	AAAAG	A	1
chr10	30918412	C	G	3
chr10	30918419	C	T	1
chr10	30978441	C	T	2
chr10	30984844	C	T	1
chr10	30986315	C	T	1
chr10	30987119	C	T	1
chr10	31006027	G	T	1
chr10	31006038	A	G	1
chr10	31006083	T	C	1
chr10	3109799	C	A	1
chr10	3109988	G	C	1
chr10	31119622	G	A	1
chr10	31133783	C	T	1
chr10	3143276	T	C	1
chr10	3143357	G	A	1
chr10	3147528	C	T	1
chr10	3151403	C	T	1
chr10	3161109	C	T	1
chr10	31649979	A	C	1
chr10	31650010	A	G	2
chr10	31650116	C	A	3
chr10	3172062	A	G	1
chr10	31750209	G	A	1
chr10	31791464	CT	C	1
chr10	3179756	G	A	1
chr10	31813119	G	T	5
chr10	31813130	C	T	3
chr10	31816009	A	AGAG	1
chr10	31816340	AACACACACACACACAC	A	1
chr10	31816340	AACACACACACACACAC	AACACACACACAC	1
chr10	31816340	AACACAC	AACACACAC	1
chr10	31816340	AACAC	AAC	1
chr10	31816340	AAC	A	2
chr10	3190297	T	C	2
chr10	320488	A	G	1
chr10	3206215	TA	T	1
chr10	3207296	C	T	1
chr10	3209208	C	G	1
chr10	32094576	TCACA	TCA	1
chr10	32094576	TCA	TCACACA	1
chr10	32099547	TAA	T	1
chr10	32106657	TA	T	1
chr10	32141657	C	T	2
chr10	3214441	A	C	1
chr10	32197808	G	C	2
chr10	322037	A	G	1
chr10	32306021	A	G	1
chr10	32319965	TA	T	1
chr10	32324756	T	C	3
chr10	32327037	T	TA	2
chr10	32328440	T	C	1
chr10	32391367	CT	C	2
chr10	32391581	C	T	3
chr10	32391612	A	G	1
chr10	32561853	C	T	1
chr10	32594945	T	C	2
chr10	32636216	A	C	4
chr10	32667234	GA	GAA	3
chr10	32740660	A	G	1
chr10	32763020	A	T	1
chr10	32807163	C	CA	1
chr10	32964677	G	C	1
chr10	33009968	C	T	1
chr10	33093858	TACAC	T	1
chr10	33093858	TACAC	TAC	1
chr10	33093858	TAC	TACAC	1
chr10	33103179	C	T	1
chr10	33123588	CT	CTT	1
chr10	33134653	G	A	1
chr10	33134696	TACACAC	TACACACAC	1
chr10	33134696	TACAC	T	1
chr10	33134696	TACAC	TACACAC	1
chr10	33134696	TAC	T	1
chr10	33134696	T	TACAC	1
chr10	33134696	T	TACACACAC	2
chr10	33135037	T	A	2
chr10	33135500	A	G	1
chr10	33140632	A	G	1
chr10	33197419	C	T	1
chr10	33199392	A	G	1
chr10	33215136	T	G	1
chr10	33221297	C	A	1
chr10	33246682	C	A	1
chr10	33346764	G	A	1
chr10	33357914	G	A	1
chr10	33466936	C	T	1
chr10	33471761	GCACA	G	2
chr10	33471761	GCACA	GCA	1
chr10	33471761	G	GCA	1
chr10	33471761	G	GCGCACACA	1
chr10	33475163	C	T	1
chr10	33483473	C	A	1
chr10	33483880	G	C	1
chr10	33486521	G	A	1
chr10	33495293	A	T	1
chr10	33545362	T	C	1
chr10	33608899	G	A	1
chr10	34625035	T	C	1
chr10	34630537	C	T	2
chr10	34648329	T	A	1
chr10	34663981	AACACACACACAC	A	1
chr10	34663981	AACAC	A	1
chr10	34663981	A	AAC	1
chr10	34666793	T	C	1
chr10	34688186	CTCTA	C	2
chr10	34826970	G	A	1
chr10	35099800	T	C	1
chr10	35165104	C	T	1
chr10	35194058	A	T	1
chr10	35321515	A	C	1
chr10	35323988	C	T	1
chr10	35363053	C	A	1
chr10	35447733	TTTTGTTGTTTTG	T	1
chr10	35464475	G	C	1
chr10	35500610	G	A	1
chr10	35501503	C	T	1
chr10	35626221	G	C	1
chr10	35772298	T	C	1
chr10	35805568	A	T	1
chr10	35805582	T	TTCCT	1
chr10	35818799	CA	C	1
chr10	35854917	C	G	1
chr10	35858460	G	A	1
chr10	35896667	C	A	1
chr10	35929588	A	G	1
chr10	35930214	G	T	1
chr10	35956151	C	T	1
chr10	35956265	C	T	1
chr10	35956615	C	T	1
chr10	35956618	T	C	1
chr10	35956624	C	T	1
chr10	35986348	C	T	1
chr10	36811185	G	A	1
chr10	36811679	T	C	1
chr10	36811888	T	C	4
chr10	36811969	C	T	4
chr10	36812050	T	C	2
chr10	36812385	T	C	2
chr10	36812540	T	A	2
chr10	36812587	A	G	2
chr10	36812857	T	C	5
chr10	36812899	T	C	5
chr10	36812923	T	C	5
chr10	36812934	C	A	5
chr10	3690918	AC	A	2
chr10	37284113	A	G	1
chr10	37284115	A	G	1
chr10	37284169	G	A	1
chr10	37284171	T	C	1
chr10	37284172	G	GCC	1
chr10	37284197	C	G	2
chr10	37284316	T	A	1
chr10	37284346	A	C	1
chr10	37284355	A	G	1
chr10	37284365	G	A	1
chr10	37284368	G	A	1
chr10	37284391	G	A	1
chr10	37425741	A	ATG	1
chr10	37430688	C	A	2
chr10	37430747	C	A	1
chr10	37430785	G	T	1
chr10	37430793	A	T	1
chr10	37430987	A	T	1
chr10	37455377	A	G	1
chr10	37478490	GA	G	1
chr10	37488712	C	A	1
chr10	37490798	G	A	1
chr10	37505375	G	A	2
chr10	37537251	ATCTGAAGC	A	1
chr10	38069664	G	A	1
chr10	38108749	C	T	1
chr10	38118717	T	C	1
chr10	38120806	T	A	1
chr10	38120840	C	A	1
[truncated: 112,310 more rows]
